# Supplementary material for: A mouse model of peripheral nerve injury induced by Japanese encephalitis virus
Source: PLoS Negl Trop Dis. 2022 Nov 28;16(11):e0010961. doi: 10.1371/journal.pntd.0010961 (PMC9731479; doi:10.1371/journal.pntd.0010961)
Supplement: S1 Data — (XLSX) [file pntd.0010961.s003.xlsx]

## Sheet: Fig1A
Body weight of mice at different time between the two groups.
	0dpi	1dpi	2dpi	3dpi	4dpi	5dpi	6dpi	7dpi	8dpi	9dpi	10dpi	11dpi	12dpi	13dpi	14dpi	15dpi
control
1	20	20.7	21.3	22.1	21.7	22	22	22.2	22.4	22.5	23.4	23.1	23.6
2	19.3	20	20	20	20
3	21.5	21.6	22.8	22.6	22.2	22.3	22.1	23.1	23.4	23.5	23.4	24.4	24.1	24.3	25	24.8
4	20.9	20.8	20.8	21.3	21.6	21.3	21.6	21.9	21.4	21.9	22.4	22.2	22.4	23.1	23.2	23.2
5	19.4	20	20.8	20.5	20.9
6	20	20	21.7	22	22	22	22.1	23	23.3	23.3	24	24.4	24.5
7	20	20	21.3	22.1	20.6
8	20	19.5	21.3	21.2	20.5
9	20.7	21.5	22.4	22.9	22.8	22.9	22.3	22.9	22.9
10	20	20	20.7	21.2	20.6	21.3	21.7	21.5	21.7
11	20.6	20	20.8	21.1	20.6	21.3	20.7	20.9	20.9
12	20	19.1	19.9	20	19.4	20	20.4	20.1	20.6
13	22.6	22.2	21.5	20.9	20.5	21.3	21.2	21.8	21.5
14	22.5	22.6	22.8	22.7	22.4
15	21.7	22.7	22.2	21.5	22	22.8
16	22.5	22.7	21.9	22.1	21.8
17	21.4	21.8	20.8	21	21	21.9
18	22.1	22.6	21.6	21.7	22.6
Mean	20.8444	20.9889	21.3667	21.4944	21.2889	21.7364	21.5667	21.9333	22.0111	22.8	23.3	23.525	23.65	23.7	24.1	24
SD	1.06574	1.19205	0.819892	0.832314	0.935051	0.783086	0.628932	0.951023	0.97119	0.640312	0.574456	0.931061	0.788987	0.6	0.9	0.8
virus
1	19.4	20.1	20.8	21	20.7	21.4	20
2	18.1	18.4	20	20.5	20	19.3	16.8
3	20.1	20	20	20.5	20	20.9	20.5	21.6	21.8	22.1	22.4	21.9	21.4	21.8	22.6	22.7
4	21.1	21.4	22	22.4	22.2	22.5	22.7	22.5	23	21.6	20.8	19.1
5	19.2	19.6	20.1	19.9	20.1
6	20	20	20.7	21	20.2	20	20	20	20.6	20	20	20	21.4	21.2	21.1	21.3
7	20	20.7	21	20.6	20.4	19.9	20	21	20
8	19	20	20	20	19.5	19.3	20.1	20	19.3
9	19.4	18.8	19.4	20	19.3
10	20	20.8	21.2	21.1	20	20	20.2	21.3	20.5	20.7	21.2	21.2	20	20	20	21.2
11	19.1	19.5	19.9	20.6	20	19.9	21.1	21.3	21.6	20	20.4	19.1
12	20	20	20.8	21.1	20	19.2	19.6	20.6	20.1	19.2	19.5	20	20	20	19.9	20
13	21.9	22.1	22.4	22.7	22.4	22.8	23	23.2	23.2	23.2	22.6	21.9	22.1	22.3	22.5	22.3
14	20	20	19.6	20	19.3
15	18.9	20	20	19.6	20	20	20	20.6	19.5
16	17.7	17.7	18.3	18.6	18.4	18.5	18.7	19.1	19.5	20	20	19.5	20
17	21.9	22	22.6	23	22.9	19.8	20	20	20.9
18	21.9	21.3	22.4	23.2	23	23	22.4	21.1	18.2
19	20	20	21.1	20.6	20.8	20.7	20.7	21.1	21.3	21.3	21.1	21.3	21.3
20	20	19.2	20	20	20	23.3	23	23.4	22.3
21	18.7	19.2	20	19.8	20	20	20	20	20	19.3	20	20.1	20
22	20.4	21.3	21.7	21.7	21.6	21.7	22.4	22.4	22.4	22.8	22.7	21.3	21.4	21.7	22.2	22.3
23	19	19.2	20	19.6	20	20	18.9	16
24	19.3	20	20	20.5	20.6	21.1	20.6	20	20	19.5	18.1	17.6
25	21	20	20.6	20.9	21.5	21	22.4	22.1	22.4	22.4	22.6	23.2	21.9
26	19.3	20.6	21.3	21.3	20.7	21.1	21.4	20.6	20.6
27	20.6	21.5	21.5	22	21.3
28	21.2	22.4	22.6	23.1	22.8	23.9	23.3	22.5
29	22.3	22.6	22.3	23.5	22.8	23.3	23.2	23.5	24	23.5	23	24.4	23.8	23.6	22.9	22.8
30	22.5	22.3	22.8	23.1	22.7	22.4	22.6	22.5	22.1	21.2	21.3	19.5	17.4
31	22.1	22.4	22.2	22.5	22.4	22.6	22.6	22.8	23	23	23.3	23.4	23.1	22.6	22.3	22.6
32	20.9	21.3	22.2	22	21.9	22.6	22.6	22.8	23.2	23.2	23.7	23.5	23.5	24.1	24.1	24.3
33	22.2	22.6	22.9	23.4	22.6	22.8	23	23.5	23.8
34	22.6	22.7	24.2	23.4	21	21.3	21.4	23.2	23.8	24.1	24.6	24.9	25.2
35	20.9	20.9	21.7	21.8	20	19.9	19.5	20	20	20.7	20	20	21.2
36	21.7	21.3	21.7	21.9	20	19.5
37	21.2	21.2	21.3	20.9	19.2
38	21.9	22.4	23.3	23.5	21	21.6	21.4	21.8	22.6	23.3	23	20	21.1
39	20.6	20.7	20.8	20	19.5	18.6	19.5	20	20.5	20	20.6	20.7	20	20.3	20	20.1
40	22.1	22	22.4	22.1	22.1	22.6	22.3	22.8	22.8
41	21.1	20.9	21	20.1	20	20.4	21.8	21.6	22.1	21.6	21.7	21.5	22.3
42	20.8	21.1	21.3	21.2	20	20.5	21.3	20.8	21.7	22.5	22.5	22.9	23.1	23.9	24.2	24.4
43	22.6	21.9	22.4	22	22.1	22.3	22.2	22.3	22.4	22.5	23.2	22.4	22.2
44	21.6	21.5	21.1	19.9	20.1
45	20.8	21.4	21.6	21.5	21.7	21.9	21.9	22	22	21.9	20.7	21	20.9	21.5	21	21.4
46	22.3	22	22.4	22.8	21.8	22.5	22.5	22.1	22.8
47	22.3	22.3	23	23.2	23.2
48	21.1	21.5	22.6	22.3	21.8	21.6	22.3	22.5	22.2	22.2	22.5	21.9	22.2	22.7	23	22.7
49	21.5	19.4	21	20.7	21.2	21.6	21.7	22	22.1	22.6	22.5	22.3	22.5	22.7	23.1	22.7
50	22.2	22.1	22.6	22.4	22.2	22.5	23.1	22.5	22	21.5	20.7	19.3	19.1
Mean	20.69	20.846	21.336	21.39	20.94	21.1581	21.2548	21.4775	21.5868	21.6393	21.5964	21.2107	21.484	22.0286	22.0643	22.2
std	1.27063	1.20817	1.19126	1.26606	1.20847	1.39087	1.47684	1.46244	1.40865	1.37278	1.47805	1.72799	1.62153	1.30681	1.39315	1.26039

## Sheet: Fig1B
Compared with the control group,VPS of the virus group at different time(point).
	control	4dpi	8dpi	12dpi	15dpi
1	0	0	3	4	2
2	0	0	4	5	2
3	0	0	0	2	1
4	0	1	2	0	2
5	0	1	0	5	2
6	0	1	0	2	2
7	0	1	3	1	1
8	0		1	5	2
9	0		6	2	2
10	0		1	3	1
11	0		5	4	1
12	0		4	3	2
13	0		0	3	2
14	0		1	3	2
15	0		1
16	0
17	0
18	0
n	18	7	15	14	14
mean	0	0.571429	2.06667	3	1.71429
std	0	0.494872	1.91369	1.46385	0.451754

## Sheet: Fig1C
Compared with the control group,hanging wire test of the virus group at differernt time(s).
	control	4dpi	8dpi	12dpi	15dpi
1	180	180	123	73	180
2	180	180	58	17	83
3	180	180	180	180	180
4	180	180	180	180	180
5	180	153	140	21	180
6	180	180	108	180	123
7	180	180	180	180	180
8	180		158	24	180
9	180		48	53	180
10	180		180	180	180
11	180		60	180	180
12	180		15	180	149
13	180		180	180	140
14	180		180	31	180
15	180		180
16	180
17	180
18	180
n	18	7	15	14	14
mean	180	176.143	131.333	118.5	163.929
std	0	9.44803	57.11	72.2167	28.7886

## Sheet: Fig2A
Compared with the control group, the amplitude of the virus group at different time(mV).
	control	4dpi	8dpi	12dpi	15dpi
1	23.9	27.6	21.3	12.8	13.3
2	16	19.8	10.7	26.7	14.6
3	21.6	12.1	26.9	11.7	17.5
4	19.5	21.8	15	17	15.8
5	26	13.9	31.3	12.4	15.1
6	16.5		14.3	12.6	13.3
7	17.5		17.2	14.3	13
8	11.7		29.1	12.7	10.1
9	39		15.4	13.3	17.1
10	28.5		12.2	18.8	20.6
11	31		17.1	20.4	17.2
12	24.4		20.8	11.2	16.5
13				21.1	11.4
14				12.7	13.2
n	12	5	12	14	14
mean	22.9667	19.04	19.275	15.55	14.9071
std	7.21923	5.58663	6.43145	4.42489	2.6698

## Sheet: Fig2B
Compared with the control group, the end latency of the virus group at different time(ms).
	control	4dpi	8dpi	12dpi	15dpi
1	1.16	2	1	1.4	1.52
2	1.56	1.32	1.68	1.68	1.6
3	1.32	1.56	1.44	2.08	1.32
4	1.24	1.48	1.48	1.76	1
5	1.64	1.64	1.2	1.52	1.4
6	1.2		1.48	1.16	2.12
7	1.52		1.2	1.32	1
8	1.32		1.24	1.72	1.36
9	2.04		1.44	1.32	1.2
10	1.4		1.28	1.76	1.24
11	1.4		1.4	2.36	1.64
12	1.28		1.08	1.68	2
13				1.08	1.16
14				2.12	1.76
n	12	5	12	14	14
mean	1.42333	1.6	1.32667	1.64	1.45143
std	0.232928	0.226274	0.185353	0.358728	0.331034

## Sheet: Fig2C
Compared with the control group, the conduction velocity of the virus group at different time (m/s).
	control	4dpi	8dpi	12dpi	15dpi
1	58.3	40	40	20.8	40
2	66.7	31.3	25	45	20.8
3	62.5	43.7	50	31.2	37.5
4	75	50	40	32.1	40
5	83.3	40	33.3	40	40
6	75		37.5	40	18.2
7	75		45	41.7	35
8	75		41.7	43.8	35.7
9	62.5		40	14.1	58.3
10	62.5		35	13.2	56.3
11	83.3		41.7	20	56.2
12	66.7		45	31.3	15.9
13				40	50
14				20.5	41.7
n	12	5	12	14	14
mean	70.4833	41	39.5167	30.9786	38.9714
std	8.05397	6.07256	6.15167	10.8772	13.1625

## Sheet: Fig3B
Compared with the control group, the MFI of MBP of the virus group at different time.
	control	4dpi	8dpi	12dpi	15dpi
1	140.802	99.085	88.798	69.213	78.707
2	151.421	68.268	57.544	69.924	82.524
3	111.229	103.953	156.888	75.831	143.978
4	172.616		76.385	75.98	97.38
5	212.692		46.49	63.289	111.255
6				83.725	107.949
n	5	3	5	6	6
mean	157.752	90.4353	85.221	72.9937	103.632
std	33.8559	15.8002	38.7121	6.45532	21.6427

## Sheet: Fig3C
Compared with the control group, the MFI of NF-H of the virus group at different time.
	control	4dpi	8dpi	12dpi	15dpi
1	74.881	70.908	61.828	94.315	70.975
2	94.874	71.475	67.558	63.869	66.442
3	91.925	85.637	89.663	76.237	98.02
4	100.641		76.385	89.092	82.473
5	111.594		67.7	70.322	51.541
6				82.737	42.894
n	5	3	5	6	6
mean	94.783	76.0067	72.6268	79.4287	68.7242
std	12.0099	6.81361	9.70501	10.4972	18.3485

## Sheet: Fig5B
Compared with the control group, the JEV-E protein expression of the virus group at different times
	control	4dpi	8dpi	12dpi	15dpi
1	1.02082	6.30198	14.65	23.7826	18.7632
2	1.00769	6.5432	14.8348	23.6193	17.8991
3	0.971488	6.13896	14.556	24.3621	18.2483
mean	1	6.32805	14.6803	23.9213	18.3035
std	0.0208619	0.166058	0.115794	0.318689	0.354934

## Sheet: Fig5C
Compared with the control group, the mbp protein expression of the virus group at different times.
	control	4dpi	8dpi	12dpi	15dpi
1	1.23303	4.171	4.54194	5.96213	3.46208
2	0.890605	4.3457	4.19635	6.38261	2.97384
3	0.876361	4.12688	4.47435	6.00423	3.15513
mean	1	4.21453	4.40421	6.11633	3.19702
std	0.164883	0.0944853	0.149547	0.189074	0.201509

[truncated: 4 more sheets: Fig5D, Fig6B, Fig6C, Fig6D]
