# Supplementary material for: A mouse model of peripheral nerve injury induced by Japanese encephalitis virus
Source: PLoS Negl Trop Dis. 2022 Nov 28;16(11):e0010961. doi: 10.1371/journal.pntd.0010961 (PMC9731479; doi:10.1371/journal.pntd.0010961)
Supplement: S2 Data — (XLSX) [file pntd.0010961.s004.xlsx]

## Sheet: S1AFig
VPS in different groups
group	number	VPS
control	1	0
	2	0
	3	0
	4	0
	5	0
	mean	0
	std	0
102pfu	1	1
	2	1
	3	1
	4	1
	5	4
	mean	1.6
	std	1.2
103pfu	1	0
	2	1
	3	1
	4	1
	5	5
	mean	1.6
	std	1.74356
104pfu	1	0
	2	2
	3	2
	4	4
	5	4
	mean	2.4
	std	1.49666
105pfu	1	1
	2	1
	3	2
	4	4
	5	4
	mean	2.4
	std	1.35647
106pfu	1	0
	2	1
	3	1
	4	1
	5	2
	mean	1
	std	0.57735

## Sheet: S1BFig
The VPS scores of the two groups at different time points.
	control	5dpi	10dpi	15dpi	20dpi
	0	0	5	4	1
	0	0	2	4	1
	0	2	2	1	1
	0	1	1	0	1
	0	1	1	4	1
				4	0
				2	0
				4
mean	0	0.8	2.2	2.875	0.714286
std	0	0.748331	1.46969	1.53603	0.451754

## Sheet: S2Fig
Body weight mean of two goups at different time.
	0dpi	1dpi	2dpi	3dpi	4dpi	5dpi	6dpi	7dpi	8dpi	9dpi	10dpi	11dpi	12dpi	13dpi	14dpi	15dpi	16dpi	17dpi	18dpi	19dpi	20dpi
control
1	20.1	20.3	20.6	21	21.1	21.7
2	20	20.1	20.4	20.4	20.1	20.9	21.2	21.6	21	21.4
3	20	20.2	20.4	20.9	20.8	21.6	22.1	21.1	21.4	21.7	22	22.4	22.4	22.5
4	18.7	19	19.2	19.3	19.3	19.7	19.9	20	20	20	20	20.5	20.5	20.9	21.1	20.8	20.6
5	18.6	18.8	19.5	19.8	19.7	21	21.3	21.2	21.6	21.7	22	22.1	22.4	22.4	22.3	23.2	23.1	23.2	23.5	23.5	23.3
mean	19.48	19.68	20.02	20.28	20.2	20.98	21.125	20.975	21	21.2	21.3333	21.6667	21.7667	21.9333	21.7	22	21.85	23.2	23.5	23.5	23.3
std	0.679412	0.643117	0.56	0.649307	0.669328	0.713863	0.788591	0.593191	0.616441	0.703562	0.942809	0.834	0.895669	0.731817	0.6	1.2	1.25	0	0	0	0
virus
1	18.8	19	19.3	19.8	19.4	20.3	20.2	20	20.6	20.9	20.9	20.8	20.6	20.6
2	19	19.2	19.7	21.2	20.3	21
3	20.8	20.8	21.3	22.1	21.1	21.5	21.9	22.1	22.1	21.6	20.5	17.6
4	18.9	19	20.8	21.9	21	22	21.8	21.8	22.1	22.3
5	19.7	19.8	20.3	21.5	21.1	21.4	21.5	21.8	21.8	22.3	21.7	21.5	21.3	21.5	22	22.5	22.4
6	18.5	18.7	19.3	20	19.6	20.1	19.9	20	20	20	21.2	21.1	21.2	21	20	20	20	20.7	21.5	21.7	21.8
7	18.3	18.4	18.7	20.2	19.5	19.7	19.9	20.1	19.5	20	20	19.9	20.1	19.5	18.9	19.2	19.1
8	18.4	18.4	18.7	19.8	19.2	20.1	19.8	20	20	20	20.7	20.5	20.7	20
9	19.7	20	20.6	21.3	20.8	21.5	21.2	20	17.7
10	20.3	20.4	20.4	21	20.5	21.4
11	19.8	20	20	20	20.5	20.5	19.4	20.6	20	20	20	20	20	19.8
12	19.5	19.8	20	20.3	20.8	21	21	21.9	21.7	20	20.1	18.1
13	19.6	19.8	20.1	20.3	20.5	21.2	21.2	22.2	21.7	21.5	21.7	22.3	22.5	23	23.1	23.5	23.9
14	18.2	18.2	18.7	18.9	18.8	19.5	19.5	20	19.3
15	19	19.3	19.8	20.1	20.3	20.7
16	17.7	17.8	18	18.2	19.2	20.3
17	18.2	18.4	18.7	18.9	18.8	19.2	19.2	18.6	17.2
18	19	19.1	19.8	19.6	20.1	20.5	20.3	20	20.1	19.3	18.7	18.8	19	18.9
19	18.6	18.9	19.4	20.1	20.2	20.8	21.1	21.2	21.1	20	20	20.8	21.1	21.6	21.6	21.4	22.3
20	17.8	18	19.1	19.2	19.7	20.1	20.2	20.8	21.1	20.8	21	20.8	20	19.3	17.5	15.1
21	18.9	19	19.1	17.3	19.2	20.2	20.1	20	20	20	20	19.1	18.6	19.6
22	19	19.2	18.8	20	20.5	21.4	21.6	21.4	21.9	22	21.5	22.6	22.1	21.7	21.2	21.2	21.5
23	19.2	19.6	19.8	20.3	20.3	19.7
24	20	20.2	19.9	20.3	20.2	21.1	21.3	21.4	21.1	20.1
25	19.3	19.5	20	21.3	21.9	23.4	23.6	23.4	23.7	24.6	24.8	25.2	26	26.1	26.1	25.9	26	25.7	26.2	25.8	26.1
mean	19.048	19.22	19.612	20.144	20.14	20.744	20.735	20.865	20.635	20.9059	20.8533	20.6067	21.0154	20.9692	21.3	21.1	22.1714	23.2	23.85	23.75	23.95
std	0.747326	0.758947	0.763319	1.09218	0.770454	0.88773	1.05084	1.10149	1.49909	1.29591	1.31244	1.84082	1.78491	1.86481	2.46881	2.99333	2.14856	2.5	2.35	2.05	2.15
